# Supplementary material for: One-Step Synthesis of High Pure Tris(8-hydroxyquinoline)aluminum for Optics and Photonics
Source: Materials (Basel). 2022 Jan 19;15(3):734. doi: 10.3390/ma15030734 (PMC8837004; doi:10.3390/ma15030734)
Supplement: Supplementary file 1 [file materials-15-00734-s001.zip]

Archive with 1 entries (1 files):
- materials-1508286-supplementary.pdf
